# Supplementary material for: Cytotoxic T-Cell-Based Vaccine against SARS-CoV-2: A Hybrid Immunoinformatic Approach
Source: Vaccines (Basel). 2022 Jan 30;10(2):218. doi: 10.3390/vaccines10020218 (PMC8878688; doi:10.3390/vaccines10020218)
Supplement: Supplementary file 1 [file vaccines-10-00218-s001.zip]

Archive with 1 entries (1 files):
- vaccines-1566136-supplementary.pdf
